# Supplementary material for: Species diversity of edible mushrooms IV: Morphology and phylogenetic analysis reveal two new species of Lyophyllum (Lyophyllaceae, Basidiomycota) from Yunnan Province, Southwestern China
Source: MycoKeys. 2026 Jun 26;136:1–19. doi: 10.3897/mycokeys.136.193238 (PMC13332388; doi:10.3897/mycokeys.136.193238)
Supplement: XML Treatment for Lyophyllum pseudorrhizum [file mycokeys.136.193238-treatment1.xml]

<!DOCTYPE tp:taxon-treatment
  PUBLIC "-//TaxonX//DTD Taxonomic Treatment Publishing DTD v0 20100105//EN" "tax-treatment-NSO.dtd">
<tp:taxon-treatment xmlns:tp="http://www.plazi.org/taxpub"><tp:treatment-meta><kwd-group><label>Taxon classification</label><kwd>
                <named-content content-type="kingdom">Fungi</named-content>
              </kwd><kwd>
                <named-content content-type="order">Agaricales</named-content>
              </kwd><kwd>
                <named-content content-type="family">Lyophyllaceae</named-content>
              </kwd></kwd-group><mixed-citation publication-type="journal"><person-group><name><surname>Li</surname><given-names>Rui-Yu</given-names></name><name><surname>Luo</surname><given-names>Yuan</given-names></name><name><surname>Zhao</surname><given-names>Duan-Fen</given-names></name><name><surname>Li</surname><given-names>Ye-Ting</given-names></name><name><surname>Song</surname><given-names>Han-Bing</given-names></name><name><surname>Shen</surname><given-names>Hong-Wei</given-names></name><name><surname>Luo</surname><given-names>Zong-Long</given-names></name><name><surname>Tang</surname><given-names>Song-Ming</given-names></name></person-group><article-title>Species diversity of edible mushrooms IV: Morphology and phylogenetic analysis reveal two new species of <italic><tp:taxon-name><tp:taxon-name-part taxon-name-part-type="genus" reg="Lyophyllum">Lyophyllum</tp:taxon-name-part></tp:taxon-name></italic> (<italic><tp:taxon-name><tp:taxon-name-part taxon-name-part-type="family" reg="Lyophyllaceae">Lyophyllaceae</tp:taxon-name-part></tp:taxon-name></italic>, <italic><tp:taxon-name><tp:taxon-name-part taxon-name-part-type="phylum" reg="Basidiomycota">Basidiomycota</tp:taxon-name-part></tp:taxon-name></italic>) from Yunnan Province, Southwestern China</article-title><source>MycoKeys</source><day>26</day><month>06</month><year>2026</year><volume>136</volume><fpage>1</fpage><lpage>19</lpage><pub-id pub-id-type="doi">10.3897/mycokeys.136.193238</pub-id></mixed-citation></tp:treatment-meta><tp:nomenclature><tp:taxon-name><object-id xmlns:xlink="http://www.w3.org/1999/xlink" content-type="arpha" xlink:type="simple">5B5F8803-F705-5126-B59E-31FDB0107E12</object-id>
                    		<tp:taxon-name-part taxon-name-part-type="genus" reg="Lyophyllum">Lyophyllum</tp:taxon-name-part> <tp:taxon-name-part taxon-name-part-type="species" reg="pseudorrhizum">pseudorrhizum</tp:taxon-name-part>
                    	
                    		<object-id xmlns:xlink="http://www.w3.org/1999/xlink" xlink:type="simple">Fungal Names: FN 573141</object-id>
                    	</tp:taxon-name><tp:taxon-authority>R.Y. Li &amp; S.M. Tang</tp:taxon-authority><tp:taxon-status xmlns:xlink="http://www.w3.org/1999/xlink" xlink:type="simple">sp. nov.</tp:taxon-status><xref ref-type="fig" rid="F2">Figs 2A–C</xref><xref ref-type="fig" rid="F3">, 3</xref><xref ref-type="fig" rid="F4">, 4</xref></tp:nomenclature><tp:treatment-sec sec-type="Chinese name"><title>Chinese name.</title><p>假根离褶伞 (Jia Gen Li Zhe San).</p><fig id="F2" position="float" orientation="portrait"><object-id xmlns:xlink="http://www.w3.org/1999/xlink" content-type="doi" xlink:type="simple">10.3897/mycokeys.136.193238.figure2</object-id><object-id xmlns:xlink="http://www.w3.org/1999/xlink" content-type="arpha" xlink:type="simple">06071C80-F556-5AA6-8ED4-9B31DA8D09A3</object-id><label>Figure 2.</label><caption><p>Basidiomata of <italic><tp:taxon-name><tp:taxon-name-part taxon-name-part-type="genus" reg="Lyophyllum">Lyophyllum</tp:taxon-name-part></tp:taxon-name></italic>. <bold>A–C</bold>. <italic><tp:taxon-name><tp:taxon-name-part taxon-name-part-type="genus" reg="Lyophyllum">L.</tp:taxon-name-part> <tp:taxon-name-part taxon-name-part-type="species" reg="pseudorrhizum">pseudorrhizum</tp:taxon-name-part></tp:taxon-name></italic> (<bold>A, B</bold>. <named-content xmlns:xlink="http://www.w3.org/1999/xlink" content-type="dwc:institutional_code" xlink:title="Cryptogamic Herbarium of Kunming Institute of Botany" xlink:href="https://scientific-collections.gbif.org/institution/a897b083-b832-4395-b663-209d7772a976" xlink:type="simple">HKAS</named-content> 150783, holotype; <bold>C</bold>. <named-content xmlns:xlink="http://www.w3.org/1999/xlink" content-type="dwc:institutional_code" xlink:title="Cryptogamic Herbarium of Kunming Institute of Botany" xlink:href="https://scientific-collections.gbif.org/institution/a897b083-b832-4395-b663-209d7772a976" xlink:type="simple">HKAS</named-content> 150785, paratype); <bold>D</bold>. <italic><tp:taxon-name><tp:taxon-name-part taxon-name-part-type="genus" reg="Lyophyllum">L.</tp:taxon-name-part> <tp:taxon-name-part taxon-name-part-type="species" reg="hemigaleatum">hemigaleatum</tp:taxon-name-part></tp:taxon-name></italic> (<named-content xmlns:xlink="http://www.w3.org/1999/xlink" content-type="dwc:institutional_code" xlink:title="Cryptogamic Herbarium of Kunming Institute of Botany" xlink:href="https://scientific-collections.gbif.org/institution/a897b083-b832-4395-b663-209d7772a976" xlink:type="simple">HKAS</named-content> 150782, holotype). Scale bars: 2 cm (<bold>A, B, D</bold>); 5 cm (<bold>C</bold>).</p></caption><graphic xmlns:xlink="http://www.w3.org/1999/xlink" xlink:href="mycokeys-136-001-g002.jpg" id="oo_1696758.jpg" position="float" orientation="portrait" xlink:type="simple"><uri content-type="original_file" xlink:type="simple">https://binary.pensoft.net/fig/1696758</uri></graphic></fig><fig id="F3" position="float" orientation="portrait"><object-id xmlns:xlink="http://www.w3.org/1999/xlink" content-type="doi" xlink:type="simple">10.3897/mycokeys.136.193238.figure3</object-id><object-id xmlns:xlink="http://www.w3.org/1999/xlink" content-type="arpha" xlink:type="simple">206CAE80-7D34-534C-AADC-A326D34E1AE6</object-id><label>Figure 3.</label><caption><p><italic><tp:taxon-name><tp:taxon-name-part taxon-name-part-type="genus" reg="Lyophyllum">Lyophyllum</tp:taxon-name-part> <tp:taxon-name-part taxon-name-part-type="species" reg="pseudorrhizum">pseudorrhizum</tp:taxon-name-part></tp:taxon-name></italic> (<named-content xmlns:xlink="http://www.w3.org/1999/xlink" content-type="dwc:institutional_code" xlink:title="Cryptogamic Herbarium of Kunming Institute of Botany" xlink:href="https://scientific-collections.gbif.org/institution/a897b083-b832-4395-b663-209d7772a976" xlink:type="simple">HKAS</named-content> 150783, holotype). <bold>A</bold>. Pleurocystidia; <bold>B</bold>. Cheilocystidia; <bold>C</bold>. Basidia; <bold>D</bold>. Basidiospores; <bold>E</bold>. Clamp connections of the hymenophoral trama; <bold>F</bold>. Stipitipellis; <bold>G</bold>. Pileipellis. Scale bars: 10 μm (<bold>A–G</bold>).</p></caption><graphic xmlns:xlink="http://www.w3.org/1999/xlink" xlink:href="mycokeys-136-001-g003.jpg" id="oo_1696759.jpg" position="float" orientation="portrait" xlink:type="simple"><uri content-type="original_file" xlink:type="simple">https://binary.pensoft.net/fig/1696759</uri></graphic></fig><fig id="F4" position="float" orientation="portrait"><object-id xmlns:xlink="http://www.w3.org/1999/xlink" content-type="doi" xlink:type="simple">10.3897/mycokeys.136.193238.figure4</object-id><object-id xmlns:xlink="http://www.w3.org/1999/xlink" content-type="arpha" xlink:type="simple">5E8622C6-9331-5710-83B8-9AFE42D87817</object-id><label>Figure 4.</label><caption><p>Basidiospore scatter plot of <italic><tp:taxon-name><tp:taxon-name-part taxon-name-part-type="genus" reg="Lyophyllum">Lyophyllum</tp:taxon-name-part> <tp:taxon-name-part taxon-name-part-type="species" reg="pseudorrhizum">pseudorrhizum</tp:taxon-name-part></tp:taxon-name></italic>.</p></caption><graphic xmlns:xlink="http://www.w3.org/1999/xlink" xlink:href="mycokeys-136-001-g004.jpg" id="oo_1696760.jpg" position="float" orientation="portrait" xlink:type="simple"><uri content-type="original_file" xlink:type="simple">https://binary.pensoft.net/fig/1696760</uri></graphic></fig></tp:treatment-sec><tp:treatment-sec sec-type="Etymology"><title>Etymology.</title><p>The “pseudorrhizum” is derived from the prefix “<italic>pseudo-</italic>” (false) and “<italic>rhiza</italic>” (root), referring to the distinctive pseudorrhiza (false root-like structure).</p></tp:treatment-sec><tp:treatment-sec sec-type="Holotype"><title>Holotype.</title><p>China, Yunnan Province, Wuding County, elev. 2,200 m, 23 September 2023, Song-Ming Tang, L5098 (<named-content xmlns:xlink="http://www.w3.org/1999/xlink" content-type="dwc:institutional_code" xlink:title="Cryptogamic Herbarium of Kunming Institute of Botany" xlink:href="https://scientific-collections.gbif.org/institution/a897b083-b832-4395-b663-209d7772a976" xlink:type="simple">HKAS</named-content> 150783!).</p></tp:treatment-sec><tp:treatment-sec sec-type="Description"><title>Description.</title><p><bold><italic>Pileus</italic></bold> 1.2–2.8 cm wide, fleshy, fragile, hemispherical when young, becoming plano-convex to convex with age, smooth on the surface, dry, greyish orange (#d6caad), with dark greyish orange floccus on the surface, slightly depressed at the centre, inflexed of margin; pileus context 0.1–0.2 cm thick, white (#ffffff), unchanging colour when injured. <bold><italic>Lamellae</italic></bold> moderately close together, arcuate, decurrent to deeply decurrent, narrow, 0.1–0.3 cm wide, white (#ffffff), unchanging colour when bruised, 2–3 tiers, edge even or entire. <bold><italic>Stipe</italic></bold> 1.8–6.8 × 0.3–0.6 cm, cylindrical, white (#ffffff) or greyish orange (#d2c8b9), smooth; stipe context white (#ffffff), solid, unchanging colour when injured, the base aggregates to form pseudorrhiza. The odour and taste were not distinctive.</p><p><bold><italic>Basidiospores</italic></bold> [100/2/2] (4.1–) 4.6–6.0 (–6.4) × (3.7–) 4.2–5.3 (–5.8) μm, (N = 100, Q = 1.0–1.3, Q<sub>m</sub> = 1.10 ± 0.07), av. 5.2 ± 0.42 × 4.8 ± 0.34 μm, subglobose to broadly ellipsoid, hyaline, smooth, basidiospores scatter plot, see Fig. <xref ref-type="fig" rid="F4">4</xref>. <bold><italic>Basidia</italic></bold> 26–36 × 6–9 μm (N = 20), av. 29.7 ± 3.2 × 7.7 ± 0.7 μm, mostly 4–spored, rarely 2–spored, sterigmata 1.5–6.7 μm long, sometimes with basal clamp connections, clavate. <bold><italic>Subhymenium</italic></bold> thin-walled, 7–15 μm thick, composed of 2–3 layers of ovoid, subglobose, fusiform to median constriction cells, 2.7–9.6 × 1.9–4.3 μm, av. 4.7 ± 1.7 × 3.2 ± 0.6 μm. <bold><italic>Hymenophoral trama</italic></bold> regular, 90–110 μm wide, consisting of thin and hyaline hyphae, rarely with clamp connections; hyphal elements narrowly cylindrical, 5–10 μm wide. <bold><italic>Pleurocystidia</italic></bold> 17–26 × 3–6 μm, av. 22.1 ± 2.5 × 4.3 ± 1.1 μm, narrowly cylindrical or narrowly clavate, thin-walled, frequently mucronate or rostrate at the apex. <bold><italic>Cheilocystidia</italic></bold> 19–38 × 3–6 μm, av. 24.6 ± 4.8 × 4.1 ± 0.7 μm, narrowly cylindrical or narrowly clavate, thin-walled, frequently mucronate or rostrate on the apex. <bold><italic>Pileipellis</italic></bold> a subcutis composed of almost hyaline interwoven filamentous hyphae, terminal cells 3–6 μm wide, almost cylindrical to subcylindrical, occasional hyphal tips flexuous and sometimes inflate, some with clamp connections. <bold><italic>Stipitipellis</italic></bold> a cutis of appressed, parallel, thin-walled, hyphae 2–5 µm wide; rarely caulocystidia on the stipe, 7–42 × 2–4 µm, av. 20.8 ± 11 × 2.7 ± 0.7 µm, narrowly cylindrical or fusiform, irregular, thin-walled. <bold><italic>Clamp connections</italic></bold> are present at some septa.</p></tp:treatment-sec><tp:treatment-sec sec-type="Habitat"><title>Habitat.</title><p>Caespitose on soil in coniferous forest.</p></tp:treatment-sec><tp:treatment-sec sec-type="Edibility"><title>Edibility.</title><p>Edible, available in local markets.</p></tp:treatment-sec><tp:treatment-sec sec-type="Additional specimens examined"><title>Additional specimens examined.</title><p>China • Yunnan Province, Wuding County, elev. 2,190 m, 25 September 2023, Song-Ming Tang, L5198 (<named-content xmlns:xlink="http://www.w3.org/1999/xlink" content-type="dwc:institutional_code" xlink:title="Cryptogamic Herbarium of Kunming Institute of Botany" xlink:href="https://scientific-collections.gbif.org/institution/a897b083-b832-4395-b663-209d7772a976" xlink:type="simple">HKAS</named-content> 150785, paratype) • <italic>ibid</italic>., Song-Ming Tang, L5183 (<named-content xmlns:xlink="http://www.w3.org/1999/xlink" content-type="dwc:institutional_code" xlink:title="Cryptogamic Herbarium of Kunming Institute of Botany" xlink:href="https://scientific-collections.gbif.org/institution/a897b083-b832-4395-b663-209d7772a976" xlink:type="simple">HKAS</named-content> 150787) • <italic>ibid</italic>., Lijiang City, Yulong Naxi Autonomous County, elev. 2,470 m, 19 September 2023, Song-Ming Tang, L5126 (<named-content xmlns:xlink="http://www.w3.org/1999/xlink" content-type="dwc:institutional_code" xlink:title="Cryptogamic Herbarium of Kunming Institute of Botany" xlink:href="https://scientific-collections.gbif.org/institution/a897b083-b832-4395-b663-209d7772a976" xlink:type="simple">HKAS</named-content> 150784).</p></tp:treatment-sec><tp:treatment-sec sec-type="Notes"><title>Notes.</title><p>Following the morphological analyses, <italic><tp:taxon-name><tp:taxon-name-part taxon-name-part-type="genus" reg="Lyophyllum">Lyophyllum</tp:taxon-name-part> <tp:taxon-name-part taxon-name-part-type="species" reg="pseudorrhizum">pseudorrhizum</tp:taxon-name-part></tp:taxon-name></italic> was placed in <italic><tp:taxon-name><tp:taxon-name-part taxon-name-part-type="genus" reg="Lyophyllum">L.</tp:taxon-name-part> <tp:taxon-name-part taxon-name-part-type="species" reg="fumosum">fumosum</tp:taxon-name-part></tp:taxon-name></italic> group; <italic><tp:taxon-name><tp:taxon-name-part taxon-name-part-type="genus" reg="Lyophyllum">L.</tp:taxon-name-part> <tp:taxon-name-part taxon-name-part-type="species" reg="fumosum">fumosum</tp:taxon-name-part></tp:taxon-name></italic>, <italic><tp:taxon-name><tp:taxon-name-part taxon-name-part-type="genus" reg="Lyophyllum">L.</tp:taxon-name-part> <tp:taxon-name-part taxon-name-part-type="species" reg="deqinense">deqinense</tp:taxon-name-part></tp:taxon-name></italic>, and <italic><tp:taxon-name><tp:taxon-name-part taxon-name-part-type="genus" reg="Lyophyllum">L.</tp:taxon-name-part> <tp:taxon-name-part taxon-name-part-type="species" reg="pseudorrhizum">pseudorrhizum</tp:taxon-name-part></tp:taxon-name></italic> are similar in that their pileus are all greyish-brown to greyish-orange in colour, their lamellae are all white to greyish-white, and they are all caespitose. However, <italic><tp:taxon-name><tp:taxon-name-part taxon-name-part-type="genus" reg="Lyophyllum">L.</tp:taxon-name-part> <tp:taxon-name-part taxon-name-part-type="species" reg="fumosum">fumosum</tp:taxon-name-part></tp:taxon-name></italic> differs from <italic><tp:taxon-name><tp:taxon-name-part taxon-name-part-type="genus" reg="Lyophyllum">L.</tp:taxon-name-part> <tp:taxon-name-part taxon-name-part-type="species" reg="pseudorrhizum">pseudorrhizum</tp:taxon-name-part></tp:taxon-name></italic> by its larger pileus (2–4.5 cm vs 1.2–2.8 cm wide), which is initially dark to light grey-brown, covered with dark greyish tufted squamules when young, becoming smooth and often with watery spots in age, and lacks the distinctive orange-toned floccose surface of <italic><tp:taxon-name><tp:taxon-name-part taxon-name-part-type="genus" reg="Lyophyllum">L.</tp:taxon-name-part> <tp:taxon-name-part taxon-name-part-type="species" reg="pseudorrhizum">pseudorrhizum</tp:taxon-name-part></tp:taxon-name></italic>. Furthermore, <italic><tp:taxon-name><tp:taxon-name-part taxon-name-part-type="genus" reg="Lyophyllum">L.</tp:taxon-name-part> <tp:taxon-name-part taxon-name-part-type="species" reg="fumosum">fumosum</tp:taxon-name-part></tp:taxon-name></italic> possesses a stipe that is often aggregated at the base but lacks the well-developed pseudorrhiza characteristic of <italic><tp:taxon-name><tp:taxon-name-part taxon-name-part-type="genus" reg="Lyophyllum">L.</tp:taxon-name-part> <tp:taxon-name-part taxon-name-part-type="species" reg="pseudorrhizum">pseudorrhizum</tp:taxon-name-part></tp:taxon-name></italic>; microscopically, <italic><tp:taxon-name><tp:taxon-name-part taxon-name-part-type="genus" reg="Lyophyllum">L.</tp:taxon-name-part> <tp:taxon-name-part taxon-name-part-type="species" reg="fumosum">fumosum</tp:taxon-name-part></tp:taxon-name></italic> is reported to lack pleurocystidia and cheilocystidia, whereas <italic><tp:taxon-name><tp:taxon-name-part taxon-name-part-type="genus" reg="Lyophyllum">L.</tp:taxon-name-part> <tp:taxon-name-part taxon-name-part-type="species" reg="pseudorrhizum">pseudorrhizum</tp:taxon-name-part></tp:taxon-name></italic> possesses both types of cystidia (<xref ref-type="bibr" rid="B12">Fries 1821</xref>; <xref ref-type="bibr" rid="B41">Sesli et al. 2015</xref>). <italic><tp:taxon-name><tp:taxon-name-part taxon-name-part-type="genus" reg="Lyophyllum">Lyophyllum</tp:taxon-name-part> <tp:taxon-name-part taxon-name-part-type="species" reg="deqinense">deqinense</tp:taxon-name-part></tp:taxon-name></italic> was originally described in China; it has a larger pileus (4–6 cm vs 1.2–2.8 cm wide), which is light to dark greyish orange; it lacks the aggregated pseudorrhiza; microscopically, <italic><tp:taxon-name><tp:taxon-name-part taxon-name-part-type="genus" reg="Lyophyllum">L.</tp:taxon-name-part> <tp:taxon-name-part taxon-name-part-type="species" reg="deqinense">deqinense</tp:taxon-name-part></tp:taxon-name></italic> is characterised by larger, subglobose to globose basidiospores (av. 6.4 × 6.1 µm vs 5.2 × 4.8 µm) and a complete absence of pleurocystidia and cheilocystidia (<xref ref-type="bibr" rid="B26">Ma et al. 2023</xref>).</p><p>In the phylogenetic tree (Fig. <xref ref-type="fig" rid="F1">1</xref>), <italic><tp:taxon-name><tp:taxon-name-part taxon-name-part-type="genus" reg="Lyophyllum">L.</tp:taxon-name-part> <tp:taxon-name-part taxon-name-part-type="species" reg="pseudorrhizum">pseudorrhizum</tp:taxon-name-part></tp:taxon-name></italic> forms a sister clade to <italic><tp:taxon-name><tp:taxon-name-part taxon-name-part-type="genus" reg="Lyophyllum">L.</tp:taxon-name-part> <tp:taxon-name-part taxon-name-part-type="species" reg="pallidofumosum">pallidofumosum</tp:taxon-name-part></tp:taxon-name></italic>. However, <italic><tp:taxon-name><tp:taxon-name-part taxon-name-part-type="genus" reg="Lyophyllum">L.</tp:taxon-name-part> <tp:taxon-name-part taxon-name-part-type="species" reg="pallidofumosum">pallidofumosum</tp:taxon-name-part></tp:taxon-name></italic> has a greyish orange pileus, margin with waves when old, stipe cylindrical, slightly enlarged towards base (30–80 × 8–15 mm vs 18–68 × 3–6 mm), solitary, gregarious or subcaespitose on the ground; microscopically, <italic><tp:taxon-name><tp:taxon-name-part taxon-name-part-type="genus" reg="Lyophyllum">L.</tp:taxon-name-part> <tp:taxon-name-part taxon-name-part-type="species" reg="pallidofumosum">pallidofumosum</tp:taxon-name-part></tp:taxon-name></italic> absence of pleurocystidia and cheilocystidia (<xref ref-type="bibr" rid="B27">Ma et al. 2022</xref>); and <abbrev xmlns:xlink="http://www.w3.org/1999/xlink" xlink:title="internal transcribed spacer" xlink:type="simple">ITS</abbrev> sequence differences between <italic><tp:taxon-name><tp:taxon-name-part taxon-name-part-type="genus" reg="Lyophyllum">L.</tp:taxon-name-part> <tp:taxon-name-part taxon-name-part-type="species" reg="pseudorrhizum">pseudorrhizum</tp:taxon-name-part></tp:taxon-name></italic> (<named-content xmlns:xlink="http://www.w3.org/1999/xlink" content-type="dwc:institutional_code" xlink:title="Cryptogamic Herbarium of Kunming Institute of Botany" xlink:href="https://scientific-collections.gbif.org/institution/a897b083-b832-4395-b663-209d7772a976" xlink:type="simple">HKAS</named-content> 150783) and <italic><tp:taxon-name><tp:taxon-name-part taxon-name-part-type="genus" reg="Lyophyllum">L.</tp:taxon-name-part> <tp:taxon-name-part taxon-name-part-type="species" reg="pallidofumosum">pallidofumosum</tp:taxon-name-part></tp:taxon-name></italic> (YAAS M6629) were 2.26% (12/533).</p></tp:treatment-sec><tp:treatment-sec><!--Section generated to contain objects referenced in tp:taxon-treatment.--><fig id="F1" position="float" orientation="portrait"><object-id xmlns:xlink="http://www.w3.org/1999/xlink" content-type="doi" xlink:type="simple">10.3897/mycokeys.136.193238.figure1</object-id><object-id xmlns:xlink="http://www.w3.org/1999/xlink" content-type="arpha" xlink:type="simple">D39A5EAE-75D4-5F19-8842-BA6E46D0177D</object-id><label>Figure 1.</label><caption><p>Phylogenetic relationships inferred from the concatenated sequences of <abbrev xmlns:xlink="http://www.w3.org/1999/xlink" xlink:title="internal transcribed spacer" xlink:type="simple">ITS</abbrev> + LSU + <italic>rpb</italic>2 + <italic>tef</italic>1-α, presented as a strict consensus tree. Support values at nodes represent maximum likelihood bootstrap proportions (≥ 75%) and Bayesian posterior probabilities (≥ 0.90). <italic><tp:taxon-name><tp:taxon-name-part taxon-name-part-type="genus" reg="Calocybe">Calocybe</tp:taxon-name-part> <tp:taxon-name-part taxon-name-part-type="species" reg="ionides">ionides</tp:taxon-name-part></tp:taxon-name></italic>, <italic><tp:taxon-name><tp:taxon-name-part taxon-name-part-type="genus" reg="Calocybe">C.</tp:taxon-name-part> <tp:taxon-name-part taxon-name-part-type="species" reg="carnea">carnea</tp:taxon-name-part></tp:taxon-name></italic>, and <italic><tp:taxon-name><tp:taxon-name-part taxon-name-part-type="genus" reg="Calocybe">C.</tp:taxon-name-part> <tp:taxon-name-part taxon-name-part-type="species" reg="persicolor">persicolor</tp:taxon-name-part></tp:taxon-name></italic> were designated as the outgroup. Sequences obtained in this study are indicated in red.</p></caption><graphic xmlns:xlink="http://www.w3.org/1999/xlink" xlink:href="mycokeys-136-001-g001.jpg" id="oo_1696757.jpg" position="float" orientation="portrait" xlink:type="simple"><uri content-type="original_file" xlink:type="simple">https://binary.pensoft.net/fig/1696757</uri></graphic></fig></tp:treatment-sec><ref-list><ref id="B12"><mixed-citation xmlns:xlink="http://www.w3.org/1999/xlink" xlink:type="simple">Fries EM (1821) Systema mycologicum: sistens fungorum ordines, genera et species, huc usque cognitas, quas ad normam methodi naturalis determinavit. Ex Officina Berlingiana. <ext-link xlink:href="10.5962/bhl.title.5378" ext-link-type="doi" xlink:type="simple">https://doi.org/10.5962/bhl.title.5378</ext-link></mixed-citation></ref><ref id="B41"><mixed-citation xmlns:xlink="http://www.w3.org/1999/xlink" xlink:type="simple">Sesli E, Vizzini A, Contu M (2015) <italic><tp:taxon-name><tp:taxon-name-part taxon-name-part-type="genus">Lyophyllum</tp:taxon-name-part> <tp:taxon-name-part taxon-name-part-type="species">turcicum</tp:taxon-name-part></tp:taxon-name></italic> (<italic><tp:taxon-name><tp:taxon-name-part taxon-name-part-type="class">Agaricomycetes</tp:taxon-name-part></tp:taxon-name></italic>: <italic><tp:taxon-name><tp:taxon-name-part taxon-name-part-type="family">Lyophyllaceae</tp:taxon-name-part></tp:taxon-name></italic>), a new species from Turkey. Turkish Journal of Botany 39(3): 512–519. <ext-link xlink:href="10.3906/bot-1407-16" ext-link-type="doi" xlink:type="simple">https://doi.org/10.3906/bot-1407-16</ext-link></mixed-citation></ref><ref id="B26"><mixed-citation xmlns:xlink="http://www.w3.org/1999/xlink" xlink:type="simple">Ma YH, Liu P, Zhao ZY, Chen WM, Zhao YC (2023) <italic><tp:taxon-name><tp:taxon-name-part taxon-name-part-type="genus">Lyophyllum</tp:taxon-name-part> <tp:taxon-name-part taxon-name-part-type="species">deqinense</tp:taxon-name-part></tp:taxon-name></italic> (<italic><tp:taxon-name><tp:taxon-name-part taxon-name-part-type="family">Lyophyllaceae</tp:taxon-name-part></tp:taxon-name></italic>, <italic><tp:taxon-name><tp:taxon-name-part taxon-name-part-type="order">Agaricales</tp:taxon-name-part></tp:taxon-name></italic>), a new species from Southwestern China. Phytotaxa 598(3): 219–228. <ext-link xlink:href="10.11646/phytotaxa.598.3.3" ext-link-type="doi" xlink:type="simple">https://doi.org/10.11646/phytotaxa.598.3.3</ext-link></mixed-citation></ref><ref id="B27"><mixed-citation xmlns:xlink="http://www.w3.org/1999/xlink" xlink:type="simple">Ma YH, Liu P, Zhao ZY, Chen WM, Zhao YC (2022) <italic><tp:taxon-name><tp:taxon-name-part taxon-name-part-type="genus">Lyophyllum</tp:taxon-name-part> <tp:taxon-name-part taxon-name-part-type="species">pallidofumosum</tp:taxon-name-part></tp:taxon-name></italic> sp. nov. (<italic><tp:taxon-name><tp:taxon-name-part taxon-name-part-type="family">Lyophyllaceae</tp:taxon-name-part></tp:taxon-name></italic>, <italic><tp:taxon-name><tp:taxon-name-part taxon-name-part-type="order">Agaricales</tp:taxon-name-part></tp:taxon-name></italic>), from southwestern China. Phytotaxa 576(2): 173–183. <ext-link xlink:href="10.11646/phytotaxa.576.2.3" ext-link-type="doi" xlink:type="simple">https://doi.org/10.11646/phytotaxa.576.2.3</ext-link></mixed-citation></ref></ref-list></tp:taxon-treatment>
