# Supplementary material for: Species diversity of edible mushrooms IV: Morphology and phylogenetic analysis reveal two new species of Lyophyllum (Lyophyllaceae, Basidiomycota) from Yunnan Province, Southwestern China
Source: MycoKeys. 2026 Jun 26;136:1–19. doi: 10.3897/mycokeys.136.193238 (PMC13332388; doi:10.3897/mycokeys.136.193238)
Supplement: XML Treatment for Lyophyllum hemigaleatum [file mycokeys.136.193238-treatment2.xml]

<!DOCTYPE tp:taxon-treatment
  PUBLIC "-//TaxonX//DTD Taxonomic Treatment Publishing DTD v0 20100105//EN" "tax-treatment-NSO.dtd">
<tp:taxon-treatment xmlns:tp="http://www.plazi.org/taxpub"><tp:treatment-meta><kwd-group><label>Taxon classification</label><kwd>
                <named-content content-type="kingdom">Fungi</named-content>
              </kwd><kwd>
                <named-content content-type="order">Agaricales</named-content>
              </kwd><kwd>
                <named-content content-type="family">Lyophyllaceae</named-content>
              </kwd></kwd-group><mixed-citation publication-type="journal"><person-group><name><surname>Li</surname><given-names>Rui-Yu</given-names></name><name><surname>Luo</surname><given-names>Yuan</given-names></name><name><surname>Zhao</surname><given-names>Duan-Fen</given-names></name><name><surname>Li</surname><given-names>Ye-Ting</given-names></name><name><surname>Song</surname><given-names>Han-Bing</given-names></name><name><surname>Shen</surname><given-names>Hong-Wei</given-names></name><name><surname>Luo</surname><given-names>Zong-Long</given-names></name><name><surname>Tang</surname><given-names>Song-Ming</given-names></name></person-group><article-title>Species diversity of edible mushrooms IV: Morphology and phylogenetic analysis reveal two new species of <italic><tp:taxon-name><tp:taxon-name-part taxon-name-part-type="genus" reg="Lyophyllum">Lyophyllum</tp:taxon-name-part></tp:taxon-name></italic> (<italic><tp:taxon-name><tp:taxon-name-part taxon-name-part-type="family" reg="Lyophyllaceae">Lyophyllaceae</tp:taxon-name-part></tp:taxon-name></italic>, <italic><tp:taxon-name><tp:taxon-name-part taxon-name-part-type="phylum" reg="Basidiomycota">Basidiomycota</tp:taxon-name-part></tp:taxon-name></italic>) from Yunnan Province, Southwestern China</article-title><source>MycoKeys</source><day>26</day><month>06</month><year>2026</year><volume>136</volume><fpage>1</fpage><lpage>19</lpage><pub-id pub-id-type="doi">10.3897/mycokeys.136.193238</pub-id></mixed-citation></tp:treatment-meta><tp:nomenclature><tp:taxon-name><object-id xmlns:xlink="http://www.w3.org/1999/xlink" content-type="arpha" xlink:type="simple">27B4BCE7-0651-5E98-BCF5-6AECC61B0694</object-id>
                    		<tp:taxon-name-part taxon-name-part-type="genus" reg="Lyophyllum">Lyophyllum</tp:taxon-name-part> <tp:taxon-name-part taxon-name-part-type="species" reg="hemigaleatum">hemigaleatum</tp:taxon-name-part>
                    	
                    		<object-id xmlns:xlink="http://www.w3.org/1999/xlink" xlink:type="simple">Fungal Names: FN 573142</object-id>
                    	</tp:taxon-name><tp:taxon-authority>R.Y. Li, S.M. Tang</tp:taxon-authority><tp:taxon-status xmlns:xlink="http://www.w3.org/1999/xlink" xlink:type="simple">sp. nov.</tp:taxon-status><xref ref-type="fig" rid="F2">Figs 2D</xref><xref ref-type="fig" rid="F5">, 5</xref><xref ref-type="fig" rid="F6">, 6</xref></tp:nomenclature><tp:treatment-sec sec-type="Chinese name"><title>Chinese name.</title><p>盔盖离褶伞 (Kui Gai Li Zhe San).</p><fig id="F5" position="float" orientation="portrait"><object-id xmlns:xlink="http://www.w3.org/1999/xlink" content-type="doi" xlink:type="simple">10.3897/mycokeys.136.193238.figure5</object-id><object-id xmlns:xlink="http://www.w3.org/1999/xlink" content-type="arpha" xlink:type="simple">401DC306-9E7D-58F5-979E-BD2A4B61E727</object-id><label>Figure 5.</label><caption><p><italic><tp:taxon-name><tp:taxon-name-part taxon-name-part-type="genus" reg="Lyophyllum">Lyophyllum</tp:taxon-name-part> <tp:taxon-name-part taxon-name-part-type="species" reg="hemigaleatum">hemigaleatum</tp:taxon-name-part></tp:taxon-name></italic> (<named-content xmlns:xlink="http://www.w3.org/1999/xlink" content-type="dwc:institutional_code" xlink:title="Cryptogamic Herbarium of Kunming Institute of Botany" xlink:href="https://scientific-collections.gbif.org/institution/a897b083-b832-4395-b663-209d7772a976" xlink:type="simple">HKAS</named-content> 150782, holotype). <bold>A</bold>. Pleurocystidia; <bold>B</bold>. Cheilocystidia; <bold>C</bold>. Basidia; <bold>D</bold>. Basidiospores; <bold>E</bold>. Clamp connections of the hymenophoral trama; <bold>F</bold>. Stipitipellis; <bold>G</bold>. Pileipellis. Scale bars: 10 μm (<bold>A–E</bold>); 20 μm (<bold>F, G</bold>).</p></caption><graphic xmlns:xlink="http://www.w3.org/1999/xlink" xlink:href="mycokeys-136-001-g005.jpg" id="oo_1696761.jpg" position="float" orientation="portrait" xlink:type="simple"><uri content-type="original_file" xlink:type="simple">https://binary.pensoft.net/fig/1696761</uri></graphic></fig><fig id="F6" position="float" orientation="portrait"><object-id xmlns:xlink="http://www.w3.org/1999/xlink" content-type="doi" xlink:type="simple">10.3897/mycokeys.136.193238.figure6</object-id><object-id xmlns:xlink="http://www.w3.org/1999/xlink" content-type="arpha" xlink:type="simple">599B734A-12F1-5D58-BEF2-7265ECC2A9A8</object-id><label>Figure 6.</label><caption><p>Basidiospore scatter plot of <italic><tp:taxon-name><tp:taxon-name-part taxon-name-part-type="genus" reg="Lyophyllum">Lyophyllum</tp:taxon-name-part> <tp:taxon-name-part taxon-name-part-type="species" reg="hemigaleatum">hemigaleatum</tp:taxon-name-part></tp:taxon-name></italic>.</p></caption><graphic xmlns:xlink="http://www.w3.org/1999/xlink" xlink:href="mycokeys-136-001-g006.jpg" id="oo_1696762.jpg" position="float" orientation="portrait" xlink:type="simple"><uri content-type="original_file" xlink:type="simple">https://binary.pensoft.net/fig/1696762</uri></graphic></fig></tp:treatment-sec><tp:treatment-sec sec-type="Etymology"><title>Etymology.</title><p>hemigaleatum (half-helmeted), describing the distinctive hemispherical pileus resembling a warrior’s helmet.</p></tp:treatment-sec><tp:treatment-sec sec-type="Holotype"><title>Holotype.</title><p>China, Yunnan Province, Dali City, Jianchuan County, elev. 2,200 m, 7 September 2024, Rui-Yu Li, 9714 (<named-content xmlns:xlink="http://www.w3.org/1999/xlink" content-type="dwc:institutional_code" xlink:title="Cryptogamic Herbarium of Kunming Institute of Botany" xlink:href="https://scientific-collections.gbif.org/institution/a897b083-b832-4395-b663-209d7772a976" xlink:type="simple">HKAS</named-content> 150782!).</p></tp:treatment-sec><tp:treatment-sec sec-type="Description"><title>Description.</title><p><bold><italic>Pileus</italic></bold> 1.4–1.8 cm, hemispherical when young, inflexed of margin; becoming convex when mature, sometimes slightly depressed in the centre, dry, glabrous, slightly desaturated orange (#d0a87b) on centre, dark at the margin, dark moderate orange (#75533a); pileus context white (#ffffff), 0.1–0.2 cm thick, fleshy, thinner toward its margin, slightly desaturated orange (#b99b7e) when exposed or injured. <bold><italic>Lamellae</italic></bold> moderately close together, adnate to emarginate, broad, white (#ffffff), 2–4 tiers, 0.3–1.0 cm wide, edge even or entire to undulate. <bold><italic>Stipe</italic></bold> 2.8–4.2 cm long, 0.3–0.4 cm thick, cylindrical, equal or attenuate at the base, greyish yellow (#b6b09a); stipe context changing to slightly desaturated orange (#b99b7e) when injured. The odor and taste were not distinctive.</p><p><bold><italic>Basidiospores</italic></bold> [100/2/2] (6.1–) 6.5–8.3 (–8.6) × (4.3–) 4.5–5.8 (–6.5) μm, (N = 100, Q = 1.10–1.77, Q<sub>m</sub> = 1.45 ± 0.15), av. 7.36 ± 0.65 × 5.10 ± 0.44 μm, in face view, the spores are broadly to subbroadly fusiform, while in lateral view, they exhibit a profile dominated by a suprahilar depression, hyaline, smooth, basidiospores scatter plot, see Fig. <xref ref-type="fig" rid="F6">6</xref>. <bold><italic>Basidia</italic></bold> 21–35 × 7–10 μm (N = 20), av. 28.5 ± 3.3 × 8.5 ± 0.9 μm, mostly 4-spored, rarely 2-spored, sterigmata 1.7–5.3 μm long, clavate to narrowly clavate, sometimes with basal clamp connections. <bold><italic>Subhymenium</italic></bold> consisting of thin and hyaline elements, 13–22 μm wide, with 2–3 layers of ovoid, subglobose, broadly fusiform, 1.7–11.0 × 1.4–4.1 μm, av. 5.1 ± 2.3 × 2.9 ± 0.8 μm. <bold><italic>Hymenophoral trama</italic></bold> regular, made up of inflated hyaline hyphae, 120–170 μm wide, some with clamp connections, narrowly cylindrical hyphal elements, 4–20 μm wide. <bold><italic>Pleurocystidia</italic></bold> 14–24 × 3–5 μm, av. 18.8 ± 2.3 × 3.8 ± 0.4 μm, narrowly cylindrical, narrowly clavate or flexuose, thin-walled. <bold><italic>Cheilocystidia</italic></bold> 8–24 × 2–5 μm, av. 17.7 ± 3.4 × 3.7 ± 0.6 μm, narrowly cylindrical, narrowly clavate or flexuose, thin-walled, occasionally mucronate on the apex. <bold><italic>Pileipellis</italic></bold> a subcutis composed of 2–7 μm wide hyphae, almost cylindrical, abundant pileocystidia present on the pileus, 5–31 × 2–5 µm, av. 19.8 ± 10.3 × 3.5 ± 0.6 µm, fusiform, narrowly cylindrical or flexuose, irregular, with mucronate apex, thin-walled, some with clamp connections. <bold><italic>Stipitipellis</italic></bold> composed of appressed, parallel, thin-walled, smooth, 2–5 µm wide hyphae, stipe surface bears abundant easily detachable pigment cells. <bold><italic>Clamp connections</italic></bold> are present at some septa.</p></tp:treatment-sec><tp:treatment-sec sec-type="Habitat"><title>Habitat.</title><p>Single to scattered on soil in coniferous forest, from August to October.</p></tp:treatment-sec><tp:treatment-sec sec-type="Additional species examined"><title>Additional species examined.</title><p>China, Yunnan Province, Dali City, Jianchuan County, elev. 2,180 m, 7 September 2024, Rui-Yu Li, T86 (<named-content xmlns:xlink="http://www.w3.org/1999/xlink" content-type="dwc:institutional_code" xlink:title="Cryptogamic Herbarium of Kunming Institute of Botany" xlink:href="https://scientific-collections.gbif.org/institution/a897b083-b832-4395-b663-209d7772a976" xlink:type="simple">HKAS</named-content> 150788, paratype).</p></tp:treatment-sec><tp:treatment-sec sec-type="Notes"><title>Notes.</title><p>Compared with the species with orange to brown pileus and a slender stipe, <italic><tp:taxon-name><tp:taxon-name-part taxon-name-part-type="genus" reg="Lyophyllum">L.</tp:taxon-name-part> <tp:taxon-name-part taxon-name-part-type="species" reg="edulis">edulis</tp:taxon-name-part></tp:taxon-name></italic>, <italic><tp:taxon-name><tp:taxon-name-part taxon-name-part-type="genus" reg="Lyophyllum">L.</tp:taxon-name-part> <tp:taxon-name-part taxon-name-part-type="species" reg="aemiliae">aemiliae</tp:taxon-name-part></tp:taxon-name></italic> Consiglio, and <italic><tp:taxon-name><tp:taxon-name-part taxon-name-part-type="genus" reg="Lyophyllum">L.</tp:taxon-name-part> <tp:taxon-name-part taxon-name-part-type="species" reg="lixivium">lixivium</tp:taxon-name-part></tp:taxon-name></italic> are similar to the new species. <italic><tp:taxon-name><tp:taxon-name-part taxon-name-part-type="genus" reg="Lyophyllum">Lyophyllum</tp:taxon-name-part> <tp:taxon-name-part taxon-name-part-type="species" reg="edulis">edulis</tp:taxon-name-part></tp:taxon-name></italic> has a larger pileus (3–8 cm vs 1.4–1.8 cm), globose to subglobose basidiospores (av. 5.81 × 5.47 μm, Q<sub>m</sub> = 1.11 vs 7.36 × 5.10 μm, Q<sub>m</sub> = 1.45); additionally, <italic><tp:taxon-name><tp:taxon-name-part taxon-name-part-type="genus" reg="Lyophyllum">L.</tp:taxon-name-part> <tp:taxon-name-part taxon-name-part-type="species" reg="hemigaleatum">hemigaleatum</tp:taxon-name-part></tp:taxon-name></italic> possesses abundant cystidia on the pileus surface, a feature not reported in <italic><tp:taxon-name><tp:taxon-name-part taxon-name-part-type="genus" reg="Lyophyllum">L.</tp:taxon-name-part> <tp:taxon-name-part taxon-name-part-type="species" reg="edulis">edulis</tp:taxon-name-part></tp:taxon-name></italic> (<xref ref-type="bibr" rid="B44">Tang et al. 2025a</xref>). <italic><tp:taxon-name><tp:taxon-name-part taxon-name-part-type="genus" reg="Lyophyllum">Lyophyllum</tp:taxon-name-part> <tp:taxon-name-part taxon-name-part-type="species" reg="aemiliae">aemiliae</tp:taxon-name-part></tp:taxon-name></italic>, originally described from Italy, is distinguished by a pileus with a wavy-lobed margin, slight streaking and irregular blackish-brown patches, in addition to a parallel pileipellis (<xref ref-type="bibr" rid="B28">Melis et al. 2023</xref>). <italic><tp:taxon-name><tp:taxon-name-part taxon-name-part-type="genus" reg="Lyophyllum">Lyophyllum</tp:taxon-name-part> <tp:taxon-name-part taxon-name-part-type="species" reg="lixivium">lixivium</tp:taxon-name-part></tp:taxon-name></italic> can be distinguished by its pileus developing a distinct umbo at maturity, and its relatively long stipe (10–14 cm vs 2.8–4.2 cm) with a slightly swollen base; basidiospores are broadly lacrimoid and relatively small (4.4–6.5 × 3.7–5.8 μm vs 6.5–8.3 × 4.5–5.8 μm), pileipellis is composed of parallel hyphae (<xref ref-type="bibr" rid="B25">Lyu et al. 2024</xref>).</p><p>In multi-locus phylogenetic analysis, the new species is closely related to <italic><tp:taxon-name><tp:taxon-name-part taxon-name-part-type="genus" reg="Lyophyllum">Lyophyllum</tp:taxon-name-part> <tp:taxon-name-part taxon-name-part-type="species" reg="semitale">semitale</tp:taxon-name-part></tp:taxon-name></italic> and <italic><tp:taxon-name><tp:taxon-name-part taxon-name-part-type="genus" reg="Lyophyllum">L.</tp:taxon-name-part> <tp:taxon-name-part taxon-name-part-type="species" reg="deliberatum">deliberatum</tp:taxon-name-part></tp:taxon-name></italic> (Britzelm.) Kreisel. <italic><tp:taxon-name><tp:taxon-name-part taxon-name-part-type="genus" reg="Lyophyllum">Lyophyllum</tp:taxon-name-part> <tp:taxon-name-part taxon-name-part-type="species" reg="semitale">semitale</tp:taxon-name-part></tp:taxon-name></italic> was originally described from Sweden and has a leaden-grey pileus that is larger than <italic><tp:taxon-name><tp:taxon-name-part taxon-name-part-type="genus" reg="Lyophyllum">L.</tp:taxon-name-part> <tp:taxon-name-part taxon-name-part-type="species" reg="hemigaleatum">hemigaleatum</tp:taxon-name-part></tp:taxon-name></italic> (2.5 cm vs 1.4–1.8 cm) and a white stipe; this species is lignicolous and grows saprophytically on decaying wood (<xref ref-type="bibr" rid="B19">Kühner 1938</xref>). In contrast, <italic><tp:taxon-name><tp:taxon-name-part taxon-name-part-type="genus" reg="Lyophyllum">L.</tp:taxon-name-part> <tp:taxon-name-part taxon-name-part-type="species" reg="hemigaleatum">hemigaleatum</tp:taxon-name-part></tp:taxon-name></italic> bears orange-toned basidiomata and occurs terrestrially on mineral soil within coniferous forests, the <abbrev xmlns:xlink="http://www.w3.org/1999/xlink" xlink:title="internal transcribed spacer" xlink:type="simple">ITS</abbrev> sequence differences between <italic><tp:taxon-name><tp:taxon-name-part taxon-name-part-type="genus" reg="Lyophyllum">L.</tp:taxon-name-part> <tp:taxon-name-part taxon-name-part-type="species" reg="hemigaleatum">hemigaleatum</tp:taxon-name-part></tp:taxon-name></italic> (<named-content xmlns:xlink="http://www.w3.org/1999/xlink" content-type="dwc:institutional_code" xlink:title="Cryptogamic Herbarium of Kunming Institute of Botany" xlink:href="https://scientific-collections.gbif.org/institution/a897b083-b832-4395-b663-209d7772a976" xlink:type="simple">HKAS</named-content> 150782, type) and <italic><tp:taxon-name><tp:taxon-name-part taxon-name-part-type="genus" reg="Lyophyllum">L.</tp:taxon-name-part> <tp:taxon-name-part taxon-name-part-type="species" reg="semitale">semitale</tp:taxon-name-part></tp:taxon-name></italic> (IE-BSG-HC 85/13) were 3.03% (16/528). <italic><tp:taxon-name><tp:taxon-name-part taxon-name-part-type="genus" reg="Lyophyllum">Lyophyllum</tp:taxon-name-part> <tp:taxon-name-part taxon-name-part-type="species" reg="subalpinarum">subalpinarum</tp:taxon-name-part></tp:taxon-name></italic> from China has a greyish-yellow to brown pileus and is darker at the centre, and <abbrev xmlns:xlink="http://www.w3.org/1999/xlink" xlink:title="internal transcribed spacer" xlink:type="simple">ITS</abbrev> sequence differences between <italic><tp:taxon-name><tp:taxon-name-part taxon-name-part-type="genus" reg="Lyophyllum">L.</tp:taxon-name-part> <tp:taxon-name-part taxon-name-part-type="species" reg="hemigaleatum">hemigaleatum</tp:taxon-name-part></tp:taxon-name></italic> (<named-content xmlns:xlink="http://www.w3.org/1999/xlink" content-type="dwc:institutional_code" xlink:title="Cryptogamic Herbarium of Kunming Institute of Botany" xlink:href="https://scientific-collections.gbif.org/institution/a897b083-b832-4395-b663-209d7772a976" xlink:type="simple">HKAS</named-content> 150782) and <italic><tp:taxon-name><tp:taxon-name-part taxon-name-part-type="genus" reg="Lyophyllum">L.</tp:taxon-name-part> <tp:taxon-name-part taxon-name-part-type="species" reg="subalpinarum">subalpinarum</tp:taxon-name-part></tp:taxon-name></italic> (<named-content xmlns:xlink="http://www.w3.org/1999/xlink" content-type="dwc:institutional_code" xlink:title="Herbarium of Mycology of Jilin Agricultural University" xlink:href="https://scientific-collections.gbif.org/institution/e6b8bfff-4bb1-4b0a-854f-01cedb84b636" xlink:type="simple">HMJAU</named-content> 63447) were 2.46% (13/529). <italic><tp:taxon-name><tp:taxon-name-part taxon-name-part-type="genus" reg="Lyophyllum">Lyophyllum</tp:taxon-name-part> <tp:taxon-name-part taxon-name-part-type="species" reg="deliberatum">deliberatum</tp:taxon-name-part></tp:taxon-name></italic> was originally described in Europe; the pileus is brown to olive, and the stipe enlarged toward the base, and <abbrev xmlns:xlink="http://www.w3.org/1999/xlink" xlink:title="internal transcribed spacer" xlink:type="simple">ITS</abbrev> sequence differences between <italic><tp:taxon-name><tp:taxon-name-part taxon-name-part-type="genus" reg="Lyophyllum">L.</tp:taxon-name-part> <tp:taxon-name-part taxon-name-part-type="species" reg="hemigaleatum">hemigaleatum</tp:taxon-name-part></tp:taxon-name></italic> (<named-content xmlns:xlink="http://www.w3.org/1999/xlink" content-type="dwc:institutional_code" xlink:title="Cryptogamic Herbarium of Kunming Institute of Botany" xlink:href="https://scientific-collections.gbif.org/institution/a897b083-b832-4395-b663-209d7772a976" xlink:type="simple">HKAS</named-content> 150782) and <italic><tp:taxon-name><tp:taxon-name-part taxon-name-part-type="genus" reg="Lyophyllum">L.</tp:taxon-name-part> <tp:taxon-name-part taxon-name-part-type="species" reg="deliberatum">deliberatum</tp:taxon-name-part></tp:taxon-name></italic> (V. 15032) were 3.02% (16/529).</p></tp:treatment-sec><tp:treatment-sec><!--Section generated to contain objects referenced in tp:taxon-treatment.--><fig id="F2" position="float" orientation="portrait"><object-id xmlns:xlink="http://www.w3.org/1999/xlink" content-type="doi" xlink:type="simple">10.3897/mycokeys.136.193238.figure2</object-id><object-id xmlns:xlink="http://www.w3.org/1999/xlink" content-type="arpha" xlink:type="simple">06071C80-F556-5AA6-8ED4-9B31DA8D09A3</object-id><label>Figure 2.</label><caption><p>Basidiomata of <italic><tp:taxon-name><tp:taxon-name-part taxon-name-part-type="genus" reg="Lyophyllum">Lyophyllum</tp:taxon-name-part></tp:taxon-name></italic>. <bold>A–C</bold>. <italic><tp:taxon-name><tp:taxon-name-part taxon-name-part-type="genus" reg="Lyophyllum">L.</tp:taxon-name-part> <tp:taxon-name-part taxon-name-part-type="species" reg="pseudorrhizum">pseudorrhizum</tp:taxon-name-part></tp:taxon-name></italic> (<bold>A, B</bold>. <named-content xmlns:xlink="http://www.w3.org/1999/xlink" content-type="dwc:institutional_code" xlink:title="Cryptogamic Herbarium of Kunming Institute of Botany" xlink:href="https://scientific-collections.gbif.org/institution/a897b083-b832-4395-b663-209d7772a976" xlink:type="simple">HKAS</named-content> 150783, holotype; <bold>C</bold>. <named-content xmlns:xlink="http://www.w3.org/1999/xlink" content-type="dwc:institutional_code" xlink:title="Cryptogamic Herbarium of Kunming Institute of Botany" xlink:href="https://scientific-collections.gbif.org/institution/a897b083-b832-4395-b663-209d7772a976" xlink:type="simple">HKAS</named-content> 150785, paratype); <bold>D</bold>. <italic><tp:taxon-name><tp:taxon-name-part taxon-name-part-type="genus" reg="Lyophyllum">L.</tp:taxon-name-part> <tp:taxon-name-part taxon-name-part-type="species" reg="hemigaleatum">hemigaleatum</tp:taxon-name-part></tp:taxon-name></italic> (<named-content xmlns:xlink="http://www.w3.org/1999/xlink" content-type="dwc:institutional_code" xlink:title="Cryptogamic Herbarium of Kunming Institute of Botany" xlink:href="https://scientific-collections.gbif.org/institution/a897b083-b832-4395-b663-209d7772a976" xlink:type="simple">HKAS</named-content> 150782, holotype). Scale bars: 2 cm (<bold>A, B, D</bold>); 5 cm (<bold>C</bold>).</p></caption><graphic xmlns:xlink="http://www.w3.org/1999/xlink" xlink:href="mycokeys-136-001-g002.jpg" id="oo_1696758.jpg" position="float" orientation="portrait" xlink:type="simple"><uri content-type="original_file" xlink:type="simple">https://binary.pensoft.net/fig/1696758</uri></graphic></fig></tp:treatment-sec><ref-list><ref id="B44"><mixed-citation xmlns:xlink="http://www.w3.org/1999/xlink" xlink:type="simple">Tang SM, Yu FM, Karunarathna SC, Luo ZL, Niu KY, Li RY, Li L, Su XJ, Li SH (2025a) Morpho-phylogenetic analyses of two novel edible mushrooms from China and a mini review of <italic><tp:taxon-name><tp:taxon-name-part taxon-name-part-type="genus">Lyophyllum</tp:taxon-name-part></tp:taxon-name></italic> (<italic><tp:taxon-name><tp:taxon-name-part taxon-name-part-type="order">Agaricales</tp:taxon-name-part></tp:taxon-name></italic>, <italic><tp:taxon-name><tp:taxon-name-part taxon-name-part-type="family">Lyophyllaceae</tp:taxon-name-part></tp:taxon-name></italic>) cultivation and bioactivities. Myco­Keys 112: 307–334. <ext-link xlink:href="10.3897/mycokeys.112.141615" ext-link-type="doi" xlink:type="simple">https://doi.org/10.3897/mycokeys.112.141615</ext-link></mixed-citation></ref><ref id="B28"><mixed-citation xmlns:xlink="http://www.w3.org/1999/xlink" xlink:type="simple">Melis M, Mua A, Sanna M, Porcu G, Casula M (2023) <italic><tp:taxon-name><tp:taxon-name-part taxon-name-part-type="genus">Lyophyllum</tp:taxon-name-part> <tp:taxon-name-part taxon-name-part-type="species">maleolens</tp:taxon-name-part></tp:taxon-name></italic> e <italic><tp:taxon-name><tp:taxon-name-part taxon-name-part-type="genus">Lyophyllum</tp:taxon-name-part> <tp:taxon-name-part taxon-name-part-type="species">aemiliae</tp:taxon-name-part></tp:taxon-name></italic>. Due specie simili ma distinte. Rivista micologica romana. Bollettino dell’Associazione Micologica Ecologica Romana 118: 3–10. <ext-link xlink:href="10.57624/AMER.2023.07" ext-link-type="doi" xlink:type="simple">https://doi.org/10.57624/AMER.2023.07</ext-link></mixed-citation></ref><ref id="B25"><mixed-citation xmlns:xlink="http://www.w3.org/1999/xlink" xlink:type="simple">Lyu T, Tang SM, He J, Wang S, Wu XQ, Chen DC, Ao CC, Li SH (2024) <italic><tp:taxon-name><tp:taxon-name-part taxon-name-part-type="genus">Lyophyllum</tp:taxon-name-part> <tp:taxon-name-part taxon-name-part-type="species">lixivium</tp:taxon-name-part></tp:taxon-name></italic> (<italic><tp:taxon-name><tp:taxon-name-part taxon-name-part-type="family">Lyophyllaceae</tp:taxon-name-part></tp:taxon-name></italic>, <italic><tp:taxon-name><tp:taxon-name-part taxon-name-part-type="order">Agaricales</tp:taxon-name-part></tp:taxon-name></italic>), a new species from Yunnan, China. Phytotaxa 642(1): 050–060. <ext-link xlink:href="10.11646/phytotaxa.642.1.4" ext-link-type="doi" xlink:type="simple">https://doi.org/10.11646/phytotaxa.642.1.4</ext-link></mixed-citation></ref><ref id="B19"><mixed-citation xmlns:xlink="http://www.w3.org/1999/xlink" xlink:type="simple">Kühner R (1938) Utilisation du carmin acétique dans la classification des agarics leucosporés. Publications de la Société Linnéenne de Lyon 7(7): 204–211. <ext-link xlink:href="10.3406/linly.1938.9364" ext-link-type="doi" xlink:type="simple">https://doi.org/10.3406/linly.1938.9364</ext-link></mixed-citation></ref></ref-list></tp:taxon-treatment>
